# Supplementary material for: Is There Any Correlation Between Green Synthesis Parameters and the Properties of Obtained Selenium Nanoparticles?
Source: Molecules. 2025 Jul 5;30(13):2865. doi: 10.3390/molecules30132865 (PMC12250725; doi:10.3390/molecules30132865)
Supplement: Supplementary file 1 [file molecules-30-02865-s001.zip]

Archive with 1 entries (1 files):
- molecules-3710283-supplementary.pdf
